# Supplementary material for: Air pollution-induced proteomic alterations increase the risk of child respiratory infections
Source: Nat Commun. 2025 Jul 1;16:5930. doi: 10.1038/s41467-025-61392-y (PMC12217977; doi:10.1038/s41467-025-61392-y)
Supplement: Supplementary file 4 — Source Data [file 41467_2025_61392_MOESM4_ESM.xlsx]

## Sheet: Figure 2
Volcano PM2.5
compound	outname	term	estimate	std.error	statistic	conf.low	conf.high	FDR
pm25_fpnt.x	4E-BP1	value	-0.131146	0.0777839	-1.68603	-0.283909	0.0216166	0.530789
pm25_fpnt.x	ADA	value	-0.00367801	0.0279176	-0.131745	-0.0585065	0.0511505	0.983498
pm25_fpnt.x	ARTN	value	-0.00555235	0.0257024	-0.216025	-0.0560302	0.0449255	0.983498
pm25_fpnt.x	AXIN1	value	-0.212698	0.059201	-3.5928	-0.328965	-0.0964304	0.0162871
pm25_fpnt.x	Beta-NGF	value	0.00127487	0.00559962	0.22767	-0.00972245	0.0122722	0.983498
pm25_fpnt.x	CASP-8	value	-0.090767	0.0622452	-1.45822	-0.213013	0.0314788	0.703586
pm25_fpnt.x	CCL11.x	value	-0.0156146	0.0300785	-0.519127	-0.0746868	0.0434577	0.983498
pm25_fpnt.x	CCL19	value	-0.0349327	0.0470956	-0.741741	-0.127426	0.0575602	0.983498
pm25_fpnt.x	CCL20	value	-0.0186607	0.0474502	-0.393269	-0.11185	0.0745286	0.983498
pm25_fpnt.x	CCL23	value	-0.037499	0.0334842	-1.1199	-0.10326	0.0282619	0.983498
pm25_fpnt.x	CCL25	value	0.0236706	0.0374886	0.631407	-0.0499548	0.0972959	0.983498
pm25_fpnt.x	CCL28	value	0.000297004	0.0479329	0.00619625	-0.0938403	0.0944343	0.996004
pm25_fpnt.x	CCL3	value	0.00417919	0.0342742	0.121934	-0.0631332	0.0714916	0.983498
pm25_fpnt.x	CCL4.x	value	0.00957742	0.0407105	0.235257	-0.0703754	0.0895303	0.983498
pm25_fpnt.x	CD244	value	-0.00888111	0.0256383	-0.3464	-0.0592332	0.0414709	0.983498
pm25_fpnt.x	CD40	value	-0.0171026	0.0274184	-0.623766	-0.0709506	0.0367453	0.983498
pm25_fpnt.x	CD5	value	0.00735921	0.0254864	0.288751	-0.0426945	0.0574129	0.983498
pm25_fpnt.x	CD6	value	-0.0227166	0.0421323	-0.539173	-0.105462	0.0600286	0.983498
pm25_fpnt.x	CD8A	value	-0.0441869	0.0446612	-0.989382	-0.131899	0.0435249	0.983498
pm25_fpnt.x	CDCP1	value	0.00770731	0.0307819	0.250384	-0.0527466	0.0681612	0.983498
pm25_fpnt.x	CSF-1	value	0.00546766	0.0160786	0.340058	-0.0261097	0.0370451	0.983498
pm25_fpnt.x	CST5	value	0.0215407	0.0270273	0.796998	-0.0315392	0.0746206	0.983498
pm25_fpnt.x	CX3CL1	value	-0.00768469	0.0332316	-0.231247	-0.0729494	0.0575801	0.983498
pm25_fpnt.x	CXCL1	value	-0.152309	0.064658	-2.35562	-0.279294	-0.0253252	0.216359
pm25_fpnt.x	CXCL10.x	value	0.0248679	0.0484323	0.513458	-0.0702501	0.119986	0.983498
pm25_fpnt.x	CXCL11	value	-0.0247247	0.0531459	-0.465223	-0.1291	0.0796506	0.983498
pm25_fpnt.x	CXCL5	value	-0.161095	0.0848763	-1.89799	-0.327786	0.00559723	0.44504
pm25_fpnt.x	CXCL6	value	-0.148621	0.0518036	-2.86893	-0.25036	-0.0468819	0.130763
pm25_fpnt.x	CXCL9	value	-0.0319868	0.0524681	-0.609644	-0.135031	0.0710572	0.983498
pm25_fpnt.x	DNER	value	-0.00740024	0.0240597	-0.307578	-0.0546521	0.0398516	0.983498
pm25_fpnt.x	EN-RAGE	value	-0.0419569	0.0561688	-0.746978	-0.152269	0.0683553	0.983498
pm25_fpnt.x	FGF-19	value	-0.0300859	0.0580962	-0.517864	-0.144183	0.0840114	0.983498
pm25_fpnt.x	FGF-21	value	0.127437	0.0696313	1.83016	-0.00931514	0.264188	0.44504
pm25_fpnt.x	FGF-23	value	0.0114279	0.0303916	0.37602	-0.0482594	0.0711151	0.983498
pm25_fpnt.x	FGF-5	value	0.00666056	0.0175425	0.379682	-0.0277917	0.0411129	0.983498
pm25_fpnt.x	Flt3L	value	0.0163569	0.0284939	0.57405	-0.0396034	0.0723173	0.983498
pm25_fpnt.x	GDNF	value	-0.00080415	0.0249697	-0.032205	-0.0498432	0.0482349	0.996004
pm25_fpnt.x	HGF	value	0.000148691	0.0296789	0.00500999	-0.0581388	0.0584362	0.996004
pm25_fpnt.x	IFN-gamma	value	0.0106575	0.0702483	0.151712	-0.127306	0.148621	0.983498
pm25_fpnt.x	IL-1 alpha	value	-0.0687286	0.0273799	-2.51019	-0.122501	-0.0149562	0.210597
pm25_fpnt.x	IL-10RA	value	-0.0400462	0.0409874	-0.977039	-0.120543	0.0404504	0.983498
pm25_fpnt.x	IL-10RB	value	0.0119434	0.0225814	0.528905	-0.032405	0.0562918	0.983498
pm25_fpnt.x	IL-12B	value	-0.033428	0.0363411	-0.919839	-0.1048	0.0379437	0.983498
pm25_fpnt.x	IL-15RA	value	0.0122475	0.0141144	0.86773	-0.0154723	0.0399673	0.983498
pm25_fpnt.x	IL-17A	value	-0.00654308	0.0317321	-0.206197	-0.068863	0.0557768	0.983498
pm25_fpnt.x	IL-17C	value	-0.0264166	0.0334665	-0.789344	-0.0921427	0.0393096	0.983498
pm25_fpnt.x	IL-18R1	value	0.0129283	0.0280117	0.461533	-0.042085	0.0679416	0.983498
pm25_fpnt.x	IL-20	value	-0.00993185	0.0213371	-0.465474	-0.0518365	0.0319728	0.983498
pm25_fpnt.x	IL-20RA	value	-0.00353273	0.0307813	-0.114769	-0.0639852	0.0569198	0.983498
pm25_fpnt.x	IL-22 RA1	value	-0.0312774	0.0391598	-0.798712	-0.108185	0.04563	0.983498
pm25_fpnt.x	IL-24	value	-0.0678222	0.0345324	-1.96402	-0.135642	-2.75248e-06	0.44504
pm25_fpnt.x	IL-2RB	value	0.069528	0.0312898	2.22207	0.00807681	0.130979	0.272444
pm25_fpnt.x	IL10.x	value	0.0489966	0.042064	1.16481	-0.0336144	0.131608	0.983498
pm25_fpnt.x	IL13.x	value	-0.0750814	0.0465508	-1.61289	-0.166504	0.0163416	0.580661
pm25_fpnt.x	IL18	value	-0.00428679	0.0371584	-0.115365	-0.0772636	0.06869	0.983498
pm25_fpnt.x	IL2.x	value	0.0152237	0.0144018	1.05707	-0.0130606	0.043508	0.983498
pm25_fpnt.x	IL33	value	0.0274142	0.0152729	1.79495	-0.00258088	0.0574093	0.44875
pm25_fpnt.x	IL4.x	value	-0.0184454	0.0469979	-0.392474	-0.110746	0.0738556	0.983498
pm25_fpnt.x	IL5.x	value	0.00264519	0.0565423	0.0467825	-0.1084	0.113691	0.996004
pm25_fpnt.x	IL6	value	0.00159863	0.0385415	0.0414781	-0.0740946	0.0772919	0.996004
pm25_fpnt.x	IL7	value	-0.0477759	0.0258879	-1.84549	-0.0986181	0.00306628	0.44504
pm25_fpnt.x	IL8	value	-0.147263	0.0383807	-3.8369	-0.22264	-0.0718855	0.0126817
pm25_fpnt.x	LAP TGF-beta-1	value	-0.00256996	0.030198	-0.0851037	-0.061877	0.0567371	0.996004
pm25_fpnt.x	LIF	value	-0.00264767	0.0185262	-0.142915	-0.039032	0.0337367	0.983498
pm25_fpnt.x	LIF-R	value	-0.0106961	0.0346324	-0.308846	-0.078712	0.0573199	0.983498
pm25_fpnt.x	MCP-1	value	-0.0107151	0.0323343	-0.331386	-0.0742177	0.0527874	0.983498
pm25_fpnt.x	MCP-2	value	0.0126751	0.0385561	0.328745	-0.0630467	0.0883969	0.983498
pm25_fpnt.x	MCP-3	value	-0.0440327	0.033947	-1.2971	-0.110703	0.0226372	0.897444
pm25_fpnt.x	MCP-4	value	-0.00794883	0.0446874	-0.177876	-0.0957122	0.0798145	0.983498
pm25_fpnt.x	MMP-1	value	0.036435	0.0580514	0.627634	-0.0775743	0.150444	0.983498
pm25_fpnt.x	MMP-10	value	0.0727205	0.0384317	1.8922	-0.00275698	0.148198	0.44504
pm25_fpnt.x	NRTN	value	-0.0203094	0.0275183	-0.738033	-0.0743536	0.0337348	0.983498
pm25_fpnt.x	NT-3	value	-0.0220183	0.0366676	-0.600483	-0.0940311	0.0499946	0.983498
pm25_fpnt.x	OPG	value	0.0287669	0.035273	0.815551	-0.0405071	0.0980409	0.983498
pm25_fpnt.x	OSM	value	-0.0505048	0.0511927	-0.986561	-0.151044	0.0500346	0.983498
pm25_fpnt.x	PD-L1	value	0.00397077	0.0315597	0.125818	-0.0580106	0.0659521	0.983498
pm25_fpnt.x	SCF	value	0.0078075	0.0322785	0.241879	-0.0555855	0.0712005	0.983498
pm25_fpnt.x	SIRT2	value	-0.17917	0.0704775	-2.54224	-0.317584	-0.040757	0.210597
pm25_fpnt.x	SLAMF1	value	-0.00642945	0.0255031	-0.252105	-0.0565159	0.043657	0.983498
pm25_fpnt.x	ST1A1	value	-0.16322	0.066872	-2.44078	-0.294553	-0.0318877	0.210597
pm25_fpnt.x	STAMBP	value	-0.117649	0.0487111	-2.41524	-0.213315	-0.0219834	0.210597
pm25_fpnt.x	TGF-alpha	value	-0.019327	0.0314565	-0.614406	-0.0811056	0.0424515	0.983498
pm25_fpnt.x	TNF	value	-0.0264459	0.0331964	-0.796649	-0.0916416	0.0387498	0.983498
pm25_fpnt.x	TNFB	value	-0.0196144	0.0270696	-0.724593	-0.0727774	0.0335486	0.983498
pm25_fpnt.x	TNFRSF9	value	-0.00464794	0.0269173	-0.172675	-0.0575118	0.0482159	0.983498
pm25_fpnt.x	TNFSF14	value	-0.0360932	0.0337526	-1.06935	-0.102381	0.0301948	0.983498
pm25_fpnt.x	TRAIL	value	-0.0334032	0.0227129	-1.47067	-0.07801	0.0112036	0.703586
pm25_fpnt.x	TRANCE	value	-0.040429	0.0338284	-1.19512	-0.106866	0.0260079	0.983498
pm25_fpnt.x	TSLP	value	-0.000475629	0.0357431	-0.0133069	-0.0706729	0.0697217	0.996004
pm25_fpnt.x	TWEAK	value	-0.0116014	0.0290781	-0.398975	-0.068709	0.0455062	0.983498
pm25_fpnt.x	VEGFA	value	-0.00645825	0.0224629	-0.287507	-0.0505741	0.0376576	0.983498
pm25_fpnt.x	uPA	value	-0.0265185	0.0265106	-1.0003	-0.0785837	0.0255467	0.983498
Volcano PM10
compound	outname	term	estimate	std.error	statistic	conf.low	conf.high	FDR
pm10_fpnt	4E-BP1	value	-0.150922	0.0737256	-2.04708	-0.295715	-0.00612988	0.343632
pm10_fpnt	ADA	value	-0.0128266	0.0264859	-0.484279	-0.0648432	0.0391901	0.991454
pm10_fpnt	ARTN	value	-0.00473459	0.0243889	-0.194129	-0.0526328	0.0431637	0.991454
pm10_fpnt	AXIN1	value	-0.226021	0.0560209	-4.03459	-0.336043	-0.116	0.00568488
pm10_fpnt	Beta-NGF	value	0.00287364	0.00531235	0.540936	-0.00755949	0.0133068	0.991454
pm10_fpnt	CASP-8	value	-0.128691	0.0589342	-2.18364	-0.244435	-0.0129481	0.321328
pm10_fpnt	CCL11.x	value	-0.0134468	0.0285423	-0.471118	-0.069502	0.0426085	0.991454
pm10_fpnt	CCL19	value	-0.00880601	0.0447076	-0.196969	-0.096609	0.078997	0.991454
pm10_fpnt	CCL20	value	-0.0280656	0.0450162	-0.623457	-0.116475	0.0603434	0.991454
pm10_fpnt	CCL23	value	-0.0322938	0.0317787	-1.01621	-0.0947052	0.0301175	0.919822
pm10_fpnt	CCL25	value	0.0383127	0.0355499	1.07772	-0.031505	0.108131	0.917608
pm10_fpnt	CCL28	value	-0.0166014	0.0454779	-0.365043	-0.105917	0.0727145	0.991454
pm10_fpnt	CCL3	value	-0.000348502	0.0325228	-0.0107156	-0.0642212	0.0635242	0.991454
pm10_fpnt	CCL4.x	value	0.00453499	0.038631	0.117392	-0.071334	0.080404	0.991454
pm10_fpnt	CD244	value	-0.0126514	0.0243248	-0.520103	-0.0604239	0.0351211	0.991454
pm10_fpnt	CD40	value	-0.0231437	0.0260082	-0.88986	-0.0742222	0.0279349	0.929695
pm10_fpnt	CD5	value	0.0037632	0.0241849	0.155601	-0.0437345	0.0512609	0.991454
pm10_fpnt	CD6	value	-0.0270005	0.0399733	-0.675463	-0.105506	0.0515047	0.991454
pm10_fpnt	CD8A	value	-0.0486356	0.0423665	-1.14797	-0.131841	0.0345696	0.91589
pm10_fpnt	CDCP1	value	0.014374	0.0292043	0.492189	-0.0429814	0.0717294	0.991454
pm10_fpnt	CSF-1	value	0.00705616	0.0152556	0.462531	-0.0229048	0.0370171	0.991454
pm10_fpnt	CST5	value	0.0287292	0.0256326	1.12081	-0.0216116	0.07907	0.91589
pm10_fpnt	CX3CL1	value	-0.00728652	0.0315331	-0.231076	-0.0692155	0.0546425	0.991454
pm10_fpnt	CXCL1	value	-0.126747	0.0614189	-2.06366	-0.24737	-0.00612448	0.343632
pm10_fpnt	CXCL10.x	value	0.0283867	0.0459523	0.617744	-0.0618608	0.118634	0.991454
pm10_fpnt	CXCL11	value	-0.0164108	0.0504342	-0.325391	-0.115461	0.0826388	0.991454
pm10_fpnt	CXCL5	value	-0.141385	0.0805732	-1.75474	-0.299626	0.0168555	0.507489
pm10_fpnt	CXCL6	value	-0.120229	0.0492481	-2.4413	-0.21695	-0.0235091	0.228826
pm10_fpnt	CXCL9	value	-0.0302649	0.0497864	-0.607895	-0.128042	0.0675126	0.991454
pm10_fpnt	DNER	value	-0.000953031	0.0228318	-0.0417414	-0.0457932	0.0438872	0.991454
pm10_fpnt	EN-RAGE	value	-0.066227	0.053254	-1.24361	-0.170815	0.0383606	0.895459
pm10_fpnt	FGF-19	value	-0.0203794	0.0551328	-0.369642	-0.128657	0.0878981	0.991454
pm10_fpnt	FGF-21	value	0.128985	0.0660469	1.95293	-0.000727402	0.258697	0.384469
pm10_fpnt	FGF-23	value	0.00913143	0.0288392	0.316632	-0.0475071	0.0657699	0.991454
pm10_fpnt	FGF-5	value	0.0144025	0.0166374	0.865671	-0.0182723	0.0470774	0.932391
pm10_fpnt	Flt3L	value	0.0302896	0.0270166	1.12115	-0.0227694	0.0833486	0.91589
pm10_fpnt	GDNF	value	-0.00048516	0.0236935	-0.0204765	-0.0470178	0.0460474	0.991454
pm10_fpnt	HGF	value	0.00478471	0.0281613	0.169904	-0.0505223	0.0600917	0.991454
pm10_fpnt	IFN-gamma	value	0.00921303	0.0666581	0.138213	-0.121699	0.140125	0.991454
pm10_fpnt	IL-1 alpha	value	-0.0607542	0.0259985	-2.33683	-0.111814	-0.00969464	0.259929
pm10_fpnt	IL-10RA	value	-0.0358052	0.0388959	-0.920538	-0.112194	0.040584	0.929695
pm10_fpnt	IL-10RB	value	0.0158043	0.0214225	0.737746	-0.0262681	0.0578767	0.986237
pm10_fpnt	IL-12B	value	-0.0286656	0.0344881	-0.831173	-0.0963981	0.039067	0.934278
pm10_fpnt	IL-15RA	value	0.00722306	0.0133982	0.539108	-0.0190901	0.0335362	0.991454
pm10_fpnt	IL-17A	value	-0.00386166	0.0301109	-0.128248	-0.0629976	0.0552743	0.991454
pm10_fpnt	IL-17C	value	-0.0242542	0.031757	-0.763744	-0.0866231	0.0381146	0.975466
pm10_fpnt	IL-18R1	value	0.0110968	0.0265808	0.417474	-0.0411064	0.0633	0.991454
pm10_fpnt	IL-20	value	-0.00667457	0.0202483	-0.329636	-0.046441	0.0330919	0.991454
pm10_fpnt	IL-20RA	value	-0.0137233	0.0292029	-0.46993	-0.0710761	0.0436294	0.991454
pm10_fpnt	IL-22 RA1	value	-0.0387739	0.0371443	-1.04387	-0.111723	0.0341752	0.917608
pm10_fpnt	IL-24	value	-0.0550471	0.0327957	-1.67848	-0.119456	0.0093617	0.507489
pm10_fpnt	IL-2RB	value	0.064046	0.0296976	2.15661	0.00572175	0.12237	0.321328
pm10_fpnt	IL10.x	value	0.0441846	0.0399184	1.10687	-0.0342127	0.122582	0.91589
pm10_fpnt	IL13.x	value	-0.0663148	0.0441844	-1.50086	-0.15309	0.0204607	0.648447
pm10_fpnt	IL18	value	-0.00921104	0.0352576	-0.26125	-0.0784547	0.0600327	0.991454
pm10_fpnt	IL2.x	value	0.0173221	0.0136602	1.26808	-0.00950556	0.0441499	0.895459
pm10_fpnt	IL33	value	0.0279298	0.0144863	1.92801	-0.000520483	0.0563801	0.384469
pm10_fpnt	IL4.x	value	-0.0150227	0.0445973	-0.336853	-0.102609	0.0725636	0.991454
pm10_fpnt	IL5.x	value	0.00344184	0.0536523	0.064151	-0.101928	0.108812	0.991454
pm10_fpnt	IL6	value	0.00697706	0.0365706	0.190783	-0.0648453	0.0787994	0.991454
pm10_fpnt	IL7	value	-0.0418848	0.0245749	-1.70437	-0.0901485	0.00637883	0.507489
pm10_fpnt	IL8	value	-0.116457	0.0365557	-3.18575	-0.18825	-0.0446639	0.0576932
pm10_fpnt	LAP TGF-beta-1	value	-0.00256371	0.0286545	-0.0894697	-0.0588395	0.053712	0.991454
pm10_fpnt	LIF	value	0.000683368	0.0175796	0.0388728	-0.0338419	0.0352086	0.991454
pm10_fpnt	LIF-R	value	-0.00346345	0.0328646	-0.105385	-0.0680076	0.0610807	0.991454
pm10_fpnt	MCP-1	value	0.00867282	0.0306824	0.282664	-0.0515855	0.0689312	0.991454
pm10_fpnt	MCP-2	value	0.0132538	0.0365847	0.362276	-0.0585964	0.085104	0.991454
pm10_fpnt	MCP-3	value	-0.027426	0.0322377	-0.850743	-0.090739	0.0358869	0.932391
pm10_fpnt	MCP-4	value	0.00452401	0.0424041	0.106688	-0.0787551	0.0878031	0.991454
pm10_fpnt	MMP-1	value	0.0572004	0.0550527	1.03901	-0.0509199	0.165321	0.917608
pm10_fpnt	MMP-10	value	0.0601491	0.0364936	1.64821	-0.0115221	0.13182	0.510269
pm10_fpnt	NRTN	value	-0.0161061	0.0261154	-0.616729	-0.0673951	0.0351829	0.991454
pm10_fpnt	NT-3	value	-0.0164017	0.0347975	-0.471347	-0.0847418	0.0519384	0.991454
pm10_fpnt	OPG	value	0.0311652	0.0334645	0.931291	-0.034557	0.0968874	0.929695
pm10_fpnt	OSM	value	-0.0476517	0.0485766	-0.980959	-0.143053	0.0477498	0.929695
pm10_fpnt	PD-L1	value	0.00558928	0.0299462	0.186644	-0.0532232	0.0644017	0.991454
pm10_fpnt	SCF	value	0.0156998	0.0306235	0.512672	-0.0444428	0.0758424	0.991454
pm10_fpnt	SIRT2	value	-0.204679	0.0667127	-3.06806	-0.335698	-0.073659	0.0576932
pm10_fpnt	SLAMF1	value	-0.00178253	0.0242007	-0.0736562	-0.0493113	0.0457462	0.991454
pm10_fpnt	ST1A1	value	-0.192078	0.0632838	-3.03518	-0.316363	-0.0677923	0.0576932
pm10_fpnt	STAMBP	value	-0.135959	0.0461123	-2.94843	-0.226521	-0.045397	0.0610632
pm10_fpnt	TGF-alpha	value	-0.0231629	0.0298431	-0.776156	-0.0817728	0.0354471	0.975466
pm10_fpnt	TNF	value	-0.0294708	0.0314934	-0.935778	-0.0913218	0.0323802	0.929695
pm10_fpnt	TNFB	value	-0.0229639	0.0256801	-0.89423	-0.0733981	0.0274702	0.929695
pm10_fpnt	TNFRSF9	value	0.00217657	0.025542	0.0852155	-0.0479863	0.0523394	0.991454
pm10_fpnt	TNFSF14	value	-0.0552372	0.0319784	-1.72733	-0.118041	0.00756642	0.507489
pm10_fpnt	TRAIL	value	-0.029809	0.0215565	-1.38283	-0.0721447	0.0125267	0.769273
pm10_fpnt	TRANCE	value	-0.036263	0.0321035	-1.12957	-0.0993123	0.0267863	0.91589
pm10_fpnt	TSLP	value	0.00192693	0.0339161	0.0568147	-0.0646823	0.0685362	0.991454
pm10_fpnt	TWEAK	value	-0.00102401	0.0275955	-0.0371078	-0.0552199	0.0531719	0.991454
pm10_fpnt	VEGFA	value	-0.00479996	0.0213154	-0.225188	-0.0466621	0.0370621	0.991454
pm10_fpnt	uPA	value	-0.015619	0.0251685	-0.620577	-0.0650485	0.0338105	0.991454
Volcano NO2
compound	outname	term	estimate	std.error	statistic	conf.low	conf.high	FDR
no2_fpnt	4E-BP1	value	-0.154695	0.0842823	-1.83544	-0.32022	0.0108301	0.590921
no2_fpnt	ADA	value	-0.0222011	0.03025	-0.733922	-0.0816103	0.037208	0.86984
no2_fpnt	ARTN	value	0.00775588	0.0278611	0.278377	-0.0469616	0.0624734	0.960469
no2_fpnt	AXIN1	value	-0.0929013	0.0647526	-1.43471	-0.220071	0.0342689	0.676879
no2_fpnt	Beta-NGF	value	0.00671257	0.00606415	1.10693	-0.00519704	0.0186222	0.727261
no2_fpnt	CASP-8	value	-0.0618716	0.0675475	-0.915973	-0.194531	0.0707875	0.788682
no2_fpnt	CCL11.x	value	0.00134366	0.0326129	0.0412003	-0.0627061	0.0653934	0.96715
no2_fpnt	CCL19	value	-0.0187398	0.0510702	-0.366942	-0.119039	0.081559	0.960469
no2_fpnt	CCL20	value	-0.0614964	0.0513821	-1.19685	-0.162408	0.0394148	0.688044
no2_fpnt	CCL23	value	-0.0362616	0.0363053	-0.998797	-0.107563	0.0350397	0.734959
no2_fpnt	CCL25	value	0.017725	0.0406454	0.436087	-0.0621002	0.0975501	0.960469
no2_fpnt	CCL28	value	-0.0344339	0.0519411	-0.662942	-0.136443	0.0675752	0.900694
no2_fpnt	CCL3	value	-0.00553256	0.0371536	-0.148911	-0.0785	0.0674348	0.960469
no2_fpnt	CCL4.x	value	0.00334604	0.0441327	0.0758176	-0.0833279	0.09002	0.960469
no2_fpnt	CD244	value	-0.0198806	0.0277833	-0.715561	-0.0744453	0.034684	0.873157
no2_fpnt	CD40	value	-0.00418038	0.0297312	-0.140606	-0.0625706	0.0542098	0.960469
no2_fpnt	CD5	value	-0.0336616	0.0275953	-1.21983	-0.0878571	0.020534	0.688044
no2_fpnt	CD6	value	-0.0826512	0.0455581	-1.81419	-0.172124	0.00682207	0.590921
no2_fpnt	CD8A	value	-0.0964088	0.0482925	-1.99635	-0.191252	-0.00156537	0.590921
no2_fpnt	CDCP1	value	-0.0147602	0.0333645	-0.442393	-0.080286	0.0507656	0.960469
no2_fpnt	CSF-1	value	-0.00213004	0.017431	-0.122199	-0.0363634	0.0321033	0.960469
no2_fpnt	CST5	value	0.0253761	0.0292952	0.866219	-0.032158	0.0829101	0.790623
no2_fpnt	CX3CL1	value	-0.0124234	0.0360217	-0.344886	-0.0831677	0.058321	0.960469
no2_fpnt	CXCL1	value	0.0853661	0.0703283	1.21382	-0.0527543	0.223487	0.688044
no2_fpnt	CXCL10.x	value	-0.0103029	0.0525114	-0.196204	-0.113432	0.0928261	0.960469
no2_fpnt	CXCL11	value	0.0435417	0.057594	0.75601	-0.0695695	0.156653	0.862386
no2_fpnt	CXCL5	value	0.0918589	0.0922077	0.996218	-0.0892313	0.272949	0.734959
no2_fpnt	CXCL6	value	0.0467737	0.0565088	0.827724	-0.0642061	0.157754	0.798946
no2_fpnt	CXCL9	value	-0.0698125	0.0568223	-1.22861	-0.181408	0.0417831	0.688044
no2_fpnt	DNER	value	0.00198746	0.0260831	0.0761971	-0.0492382	0.0532131	0.960469
no2_fpnt	EN-RAGE	value	0.0103941	0.060915	0.170633	-0.109239	0.130027	0.960469
no2_fpnt	FGF-19	value	-0.0349824	0.0629752	-0.555495	-0.158662	0.088697	0.960469
no2_fpnt	FGF-21	value	0.132874	0.0754975	1.75998	-0.0153987	0.281146	0.590921
no2_fpnt	FGF-23	value	-0.0341837	0.0329193	-1.03841	-0.0988352	0.0304677	0.734959
no2_fpnt	FGF-5	value	0.00400457	0.0190179	0.210568	-0.0333455	0.0413546	0.960469
no2_fpnt	Flt3L	value	0.0572235	0.0308077	1.85744	-0.00328097	0.117728	0.590921
no2_fpnt	GDNF	value	-0.0436261	0.0270088	-1.61525	-0.0966697	0.00941763	0.590921
no2_fpnt	HGF	value	-0.00251447	0.0321723	-0.0781564	-0.0656988	0.0606699	0.960469
no2_fpnt	IFN-gamma	value	-0.091789	0.0760594	-1.20681	-0.241165	0.0575871	0.688044
no2_fpnt	IL-1 alpha	value	-0.0341045	0.0298036	-1.14431	-0.092637	0.024428	0.705732
no2_fpnt	IL-10RA	value	0.0117107	0.0444639	0.263376	-0.0756137	0.0990351	0.960469
no2_fpnt	IL-10RB	value	-0.00533407	0.0244834	-0.217865	-0.0534179	0.0427498	0.960469
no2_fpnt	IL-12B	value	-0.0738739	0.0393063	-1.87944	-0.151069	0.0033214	0.590921
no2_fpnt	IL-15RA	value	-0.00426409	0.0153089	-0.278537	-0.0343298	0.0258017	0.960469
no2_fpnt	IL-17A	value	-0.0129965	0.0343953	-0.377856	-0.0805467	0.0545538	0.960469
no2_fpnt	IL-17C	value	-0.0387505	0.0362626	-1.06861	-0.109968	0.032467	0.734959
no2_fpnt	IL-18R1	value	-0.0147852	0.0303646	-0.486921	-0.0744194	0.044849	0.960469
no2_fpnt	IL-20	value	-0.0323476	0.0230961	-1.40057	-0.077707	0.0130117	0.676879
no2_fpnt	IL-20RA	value	-0.0472218	0.0333119	-1.41757	-0.112644	0.0182007	0.676879
no2_fpnt	IL-22 RA1	value	-0.0544299	0.0424142	-1.28329	-0.137729	0.028869	0.688044
no2_fpnt	IL-24	value	-0.0335132	0.0375293	-0.892988	-0.107218	0.040192	0.790623
no2_fpnt	IL-2RB	value	0.0545203	0.0339854	1.60423	-0.0122249	0.121266	0.590921
no2_fpnt	IL10.x	value	-0.0183388	0.0456436	-0.401783	-0.10798	0.0713025	0.960469
no2_fpnt	IL13.x	value	-0.0894434	0.0504392	-1.77329	-0.188503	0.00961607	0.590921
no2_fpnt	IL18	value	-0.046025	0.0402368	-1.14385	-0.125048	0.0329977	0.705732
no2_fpnt	IL2.x	value	0.0152802	0.0156139	0.978624	-0.0153847	0.045945	0.736363
no2_fpnt	IL33	value	0.0611156	0.0164115	3.72396	0.0288845	0.0933467	0.0197502
no2_fpnt	IL4.x	value	-0.109643	0.0507555	-2.16022	-0.209324	-0.00996215	0.590921
no2_fpnt	IL5.x	value	0.0157036	0.0612896	0.256219	-0.104666	0.136073	0.960469
no2_fpnt	IL6	value	-0.0186264	0.0417729	-0.445897	-0.100666	0.063413	0.960469
no2_fpnt	IL7	value	0.0138142	0.028137	0.490963	-0.0414452	0.0690737	0.960469
no2_fpnt	IL8	value	0.0367423	0.0420876	0.872997	-0.0459151	0.1194	0.790623
no2_fpnt	LAP TGF-beta-1	value	0.00738107	0.032734	0.225486	-0.0569065	0.0716687	0.960469
no2_fpnt	LIF	value	0.0258234	0.0200553	1.28761	-0.013564	0.0652107	0.688044
no2_fpnt	LIF-R	value	-0.0156211	0.0375397	-0.416121	-0.0893468	0.0581047	0.960469
no2_fpnt	MCP-1	value	0.0442283	0.0350075	1.26339	-0.0245243	0.112981	0.688044
no2_fpnt	MCP-2	value	-0.0111452	0.0417968	-0.266652	-0.0932316	0.0709412	0.960469
no2_fpnt	MCP-3	value	-0.00302502	0.0368507	-0.0820884	-0.0753976	0.0693476	0.960469
no2_fpnt	MCP-4	value	0.0791951	0.0483349	1.63847	-0.0157317	0.174122	0.590921
no2_fpnt	MMP-1	value	0.0646286	0.062894	1.02758	-0.0588913	0.188148	0.734959
no2_fpnt	MMP-10	value	-0.02732	0.0417703	-0.654054	-0.109354	0.0547143	0.900694
no2_fpnt	NRTN	value	-0.0123567	0.0298396	-0.414103	-0.0709598	0.0462465	0.960469
no2_fpnt	NT-3	value	0.0256547	0.0397465	0.645458	-0.052405	0.103714	0.900694
no2_fpnt	OPG	value	0.0650137	0.0381653	1.70347	-0.00994073	0.139968	0.590921
no2_fpnt	OSM	value	-0.0461748	0.0555069	-0.831875	-0.155187	0.0628373	0.798946
no2_fpnt	PD-L1	value	0.010092	0.0342093	0.295006	-0.057093	0.0772769	0.960469
no2_fpnt	SCF	value	0.00859286	0.0349904	0.245577	-0.0601262	0.0773119	0.960469
no2_fpnt	SIRT2	value	-0.0929219	0.0767166	-1.21124	-0.243589	0.0577448	0.688044
no2_fpnt	SLAMF1	value	-0.0137262	0.0276416	-0.496577	-0.0680125	0.0405602	0.960469
no2_fpnt	ST1A1	value	-0.0126101	0.0728489	-0.1731	-0.155681	0.130461	0.960469
no2_fpnt	STAMBP	value	-0.0530275	0.0530163	-1.00021	-0.157148	0.0510932	0.734959
no2_fpnt	TGF-alpha	value	-0.0520816	0.0340436	-1.52985	-0.118941	0.0147779	0.646976
no2_fpnt	TNF	value	-0.0577392	0.0359271	-1.60712	-0.128298	0.0128194	0.590921
no2_fpnt	TNFB	value	-0.0510136	0.0292826	-1.74212	-0.108523	0.00649556	0.590921
no2_fpnt	TNFRSF9	value	-0.00489368	0.0291789	-0.167713	-0.0621992	0.0524118	0.960469
no2_fpnt	TNFSF14	value	-0.0603405	0.0365402	-1.65135	-0.132103	0.0114222	0.590921
no2_fpnt	TRAIL	value	-0.0346486	0.024625	-1.40705	-0.0830106	0.0137133	0.676879
no2_fpnt	TRANCE	value	-0.0613296	0.0366286	-1.67436	-0.133266	0.0106068	0.590921
no2_fpnt	TSLP	value	-0.00699404	0.0387451	-0.180514	-0.0830871	0.0690991	0.960469
no2_fpnt	TWEAK	value	0.00660435	0.0315242	0.209501	-0.0553073	0.068516	0.960469
no2_fpnt	VEGFA	value	-0.00908659	0.0243491	-0.37318	-0.0569067	0.0387335	0.960469
no2_fpnt	uPA	value	0.00158184	0.0287619	0.0549979	-0.0549048	0.0580685	0.966666

## Sheet: Figure 6
PM2.5
compound	outname	term	estimate	std.error	statistic	conf.low	conf.high
comp1_pm25	acute_otitis_episodes	value	1.0211	0.030796	0.677958	0.962005	1.08545
comp1_pm25	cold_episodes	value	1.03424	0.0155263	2.16831	1.00344	1.06641
comp1_pm25	fever_episodes	value	1.03834	0.0171674	2.19137	1.00421	1.07412
comp1_pm25	gastric_episodes	value	1.04058	0.0239934	1.65799	0.993238	1.0912
comp1_pm25	infections_episodes_all	value	1.03153	0.0120263	2.5813	1.00762	1.05626
comp1_pm25	pneumonia_episodes	value	1.09086	0.0442097	1.9671	1.00186	1.19144
comp1_pm25	tonsillitis_episodes	value	1.06424	0.0546183	1.13991	0.958463	1.18732
PM10
compound	outname	term	estimate	std.error	statistic	conf.low	conf.high
comp1_pm10	acute_otitis_episodes	value	1.06525	0.0550556	1.14819	0.958078	1.18899
comp1_pm10	cold_episodes	value	1.06854	0.0274731	2.41297	1.01301	1.12821
comp1_pm10	fever_episodes	value	1.07654	0.0304757	2.41995	1.01471	1.14349
comp1_pm10	gastric_episodes	value	1.1022	0.0432669	2.24902	1.01379	1.20124
comp1_pm10	infections_episodes_all	value	1.07032	0.021274	3.19431	1.0269	1.11622
comp1_pm10	pneumonia_episodes	value	1.16409	0.0786007	1.93305	1.00168	1.36353
comp1_pm10	tonsillitis_episodes	value	1.27889	0.104286	2.3588	1.05017	1.58145
NO2
compound	outname	term	estimate	std.error	statistic	conf.low	conf.high
comp1_no2	acute_otitis_episodes	value	1.01961	0.031998	0.606862	0.958558	1.08674
comp1_no2	cold_episodes	value	1.04534	0.0162172	2.73418	1.01291	1.0794
comp1_no2	fever_episodes	value	1.02847	0.017777	1.57927	0.993561	1.06528
comp1_no2	gastric_episodes	value	1.05046	0.0252601	1.94897	1.00036	1.10452
comp1_no2	infections_episodes_all	value	1.03905	0.0125285	3.0574	1.01401	1.06505
comp1_no2	pneumonia_episodes	value	1.07102	0.0455402	1.50672	0.981603	1.17367
comp1_no2	tonsillitis_episodes	value	1.11334	0.0595073	1.80421	0.994517	1.25632

## Sheet: Figure 7
EMIL cohort
compund	outname	estimate	conf.low	conf.high
infection	PM2.5	1.77	1.1	3.13
infection	PM10	2.64	1.23	6.89
infection	NO2	1.95	1.14	3.88

## Sheet: Figure 8
compound	outname	term	estimate	std.error	statistic	conf.low	conf.high
AXIN1	acute_otitis_episodes	value	0.943501	0.0506515	-1.14819	0.852777	1.04019
AXIN1	cold_episodes	value	0.940834	0.0252754	-2.41297	0.894955	0.988178
AXIN1	fever_episodes	value	0.9344	0.0280378	-2.41995	0.883948	0.986656
AXIN1	gastric_episodes	value	0.914366	0.0398058	-2.24902	0.844775	0.987478
AXIN1	infections_episodes_all	value	0.939394	0.0195722	-3.19431	0.903796	0.975872
AXIN1	pneumonia_episodes	value	0.869545	0.0723131	-1.93305	0.751809	0.998458
AXIN1	tonsillitis_episodes	value	0.797468	0.0959441	-2.3588	0.655946	0.955963

## Sheet: eFigure3
PM2.5
compound	outname	term	estimate	std.error	statistic	conf.low	conf.high
pm25_fpnt.x	acute_otitis_episodes	value	0.873599	0.102628	-1.31673	0.711451	1.06348
pm25_fpnt.x	cold_episodes	value	0.974961	0.0481449	-0.526698	0.886259	1.07031
pm25_fpnt.x	fever_episodes	value	0.977188	0.0538627	-0.428423	0.878131	1.08452
pm25_fpnt.x	gastric_episodes	value	1.11618	0.07141	1.53922	0.967837	1.28039
pm25_fpnt.x	infections_episodes_all	value	0.987714	0.0374249	-0.330312	0.917273	1.0622
pm25_fpnt.x	pneumonia_episodes	value	1.01031	0.130817	0.0784037	0.775314	1.29378
pm25_fpnt.x	tonsillitis_episodes	value	1.06746	0.168722	0.386907	0.757893	1.46689
PM10
compound	outname	term	estimate	std.error	statistic	conf.low	conf.high
pm10_fpnt.x	acute_otitis_episodes	value	0.892428	0.088098	-1.29184	0.747625	1.05576
pm10_fpnt.x	cold_episodes	value	0.992063	0.0409372	-0.194665	0.914598	1.07377
pm10_fpnt.x	fever_episodes	value	0.981438	0.0458684	-0.408485	0.895857	1.07229
pm10_fpnt.x	gastric_episodes	value	1.1256	0.0591898	1.9989	0.999782	1.26082
pm10_fpnt.x	infections_episodes_all	value	0.999089	0.0317969	-0.0286631	0.938112	1.06263
pm10_fpnt.x	pneumonia_episodes	value	0.991343	0.112104	-0.077562	0.789175	1.22397
pm10_fpnt.x	tonsillitis_episodes	value	1.06609	0.143009	0.447521	0.795763	1.39294
NO2
compound	outname	term	estimate	std.error	statistic	conf.low	conf.high
no2_fpnt.x	acute_otitis_episodes	value	0.956829	0.0708408	-0.62295	0.829314	1.09464
no2_fpnt.x	cold_episodes	value	1.02894	0.0331349	0.860891	0.963257	1.09685
no2_fpnt.x	fever_episodes	value	0.954428	0.0385361	-1.21038	0.883886	1.028
no2_fpnt.x	gastric_episodes	value	1.08515	0.0495387	1.64952	0.982399	1.19295
no2_fpnt.x	infections_episodes_all	value	1.01687	0.0260027	0.643554	0.965751	1.06938
no2_fpnt.x	pneumonia_episodes	value	0.903123	0.0990035	-1.02922	0.737803	1.08724
no2_fpnt.x	tonsillitis_episodes	value	1.0364	0.119538	0.299118	0.810359	1.29435

## Sheet: eFigure5
PC2
compound	outname	term	estimate	std.error	statistic	conf.low	conf.high
PC2_proteins	acute_otitis_episodes	value	0.989474	0.0218495	-0.484323	0.947258	1.03198
PC2_proteins	cold_episodes	value	0.982634	0.011002	-1.59234	0.961484	1.00386
PC2_proteins	fever_episodes	value	0.982568	0.0121865	-1.44303	0.959152	1.00608
PC2_proteins	gastric_episodes	value	0.980948	0.0169774	-1.13304	0.948416	1.01369
PC2_proteins	infections_episodes_all	value	0.983514	0.00854248	-1.94596	0.967071	1
PC2_proteins	pneumonia_episodes	value	0.957334	0.0310518	-1.4042	0.899391	1.01584
PC2_proteins	tonsillitis_episodes	value	0.975445	0.03827	-0.649643	0.902724	1.04894
